# Supplementary material for: Laser Desorption/Ionization Mass Spectrometry as a Potential Tool for Evaluation of Hydroxylation Degree of Various Types of Titanium Dioxide Materials
Source: Materials (Basel). 2021 Nov 13;14(22):6848. doi: 10.3390/ma14226848 (PMC8619251; doi:10.3390/ma14226848)
Supplement: Supplementary file 1 [file materials-14-06848-s001.zip]

Archive with 1 entries (1 files):
- materials-1408989-supplementary.pdf
